# Supplementary material for: Convergence of plasmid-mediated Colistin and Tigecycline resistance in Klebsiella pneumoniae
Source: Front Microbiol. 2024 Jan 3;14:1221428. doi: 10.3389/fmicb.2023.1221428 (PMC10813211; doi:10.3389/fmicb.2023.1221428)
Supplement: Supplementary file 1 [file Table_1.XLSX]

## Sheet: Sheet1
Label	Phenotype	mobility	Inc group	gene	Contig id	COLISTIN	TETRACYCLINE	AMINOGLYCOSIDE	SULFONAMIDE	BETA-LACTAM	MACROLIDE	QUATERNARY AMMONIUM	TRIMETHOPRIM	RIFAMYCIN	FOSFOMYCIN	PHENICOL	BLEOMYCIN	QUINOLONE	LINCOSAMIDE
CP047337.1	Colistin	conjugative	IncFIA, IncFIB, IncFII, IncFII	mcr-8	gi|1817351882|gb|CP047337.1|	mcr-8	tet(D)	aph-family; aad-family; aac-family	sul1	blaCTX-M-family; blaDHA-family	mph(A)	qacEdelta1	dfrA27; dfrA12	arr-3	NA	floR	NA	qnrB4	NA
CM008162.1	Colistin	conjugative	IncX4	mcr-1	gi|1231277584|gb|CM008162.1|	mcr-1	NA	NA	NA	NA	NA	NA	NA	NA	NA	NA	NA	NA	NA
CP024041.1	Colistin	conjugative	IncX4	mcr-1	gi|1269266630|gb|CP024041.1|	mcr-1	NA	NA	NA	NA	NA	NA	NA	NA	NA	NA	NA	NA	NA
CM016899.1	Colistin	conjugative	IncFII	mcr-3	gi|1690494702|gb|CM016899.1|	mcr-3	NA	NA	NA	NA	NA	NA	NA	NA	NA	NA	bleO	NA	NA
CP049891.1	Colistin	mobilizable	IncFIA, IncFIB, IncHI1B, IncR	mcr-8	gi|1821489821|gb|CP049891.1|	mcr-8	tet(D)	aph-family; aad-family; armA; aac-family	sul1; sul3	blaDHA-family	mph(E)	qacEdelta1; qacL	dfrA27	arr-3	NA	floR; cmlA1	NA	qnrB4; qnrB91	NA
CP113181.1	Colistin	non-mobilizable	IncP1	mcr-1	gi|2381588651|gb|CP113181.1|	mcr-1	NA	NA	NA	NA	NA	NA	NA	NA	NA	NA	bleO	NA	NA
LR890193.1	Colistin	conjugative	IncFIA, IncFII	mcr-10	gi|1927383651|emb|LR890193.1|	mcr-10	NA	NA	NA	NA	NA	NA	NA	NA	NA	NA	NA	NA	NA
CM016900.1	Colistin	conjugative	IncFII	mcr-3	gi|1690495558|gb|CM016900.1|	mcr-3	NA	NA	NA	NA	NA	NA	NA	NA	NA	NA	NA	NA	NA
CP097193.1	Colistin	conjugative	IncR	mcr-8	gi|2447271555|gb|CP097193.1|	mcr-8	tet(A)	NA	NA	NA	NA	NA	NA	NA	NA	NA	NA	NA	NA
CP097194.1	Colistin	conjugative	IncX1	mcr-1	gi|2447271601|gb|CP097194.1|	mcr-1	tet(M)	NA	NA	NA	NA	NA	NA	NA	NA	floR	NA	NA	NA
CP113170.1	Colistin	conjugative	IncFIA, IncFII	mcr-8	gi|2381564155|gb|CP113170.1|	mcr-8	NA	NA	NA	NA	NA	NA	NA	NA	NA	NA	NA	NA	NA
CP041104.1	Colistin	conjugative	IncFII	mcr-3	gi|1700946696|gb|CP041104.1|	mcr-3	NA	NA	NA	NA	NA	NA	NA	NA	NA	NA	bleO	NA	NA
CP041095.1	Colistin	conjugative	IncFII	mcr-3	gi|1700953330|gb|CP041095.1|	mcr-3	NA	NA	NA	NA	NA	NA	NA	NA	NA	NA	bleO	NA	NA
CP041926.1	Colistin	conjugative	IncI2	mcr-1	gi|1710318431|gb|CP041926.1|	mcr-1	NA	NA	NA	blaCTX-M-family	NA	NA	NA	NA	NA	NA	NA	NA	NA
CP041641.1	Colistin	conjugative	IncC	mcr-1	gi|1720100271|gb|CP041641.1|	mcr-1	tet(A)	aph-family	sul2	NA	NA	NA	NA	NA	NA	floR	NA	NA	NA
CP113187.1	Colistin	non-mobilizable	IncFIA, IncFII	mcr-8	gi|2381591155|gb|CP113187.1|	mcr-8	NA	NA	NA	NA	NA	NA	NA	NA	NA	NA	NA	NA	NA
CP035195.1	Colistin	conjugative	IncP1	mcr-3	gi|1770660567|gb|CP035195.1|	mcr-3	NA	NA	NA	blaTEM-family	NA	NA	NA	NA	NA	NA	NA	NA	NA
CP035200.1	Colistin	non-mobilizable	IncFII	mcr-3	gi|1770665753|gb|CP035200.1|	mcr-3	NA	NA	NA	NA	NA	NA	NA	NA	NA	NA	bleO	NA	NA
CP035204.1	Colistin	conjugative	IncFII	mcr-8	gi|1770671059|gb|CP035204.1|	mcr-8	NA	aad-family	sul2; sul3	blaTEM-family	NA	qacL	dfrA12	NA	NA	floR; cmlA1	bleO	qnrS	NA
CP024462.1	Colistin	conjugative	IncX4	mcr-1	gi|1274930910|gb|CP024462.1|	mcr-1	NA	NA	NA	NA	NA	NA	NA	NA	NA	NA	NA	NA	NA
CP035205.1	Colistin	conjugative	IncFII	mcr-3	gi|1770671245|gb|CP035205.1|	mcr-3	NA	NA	NA	NA	NA	NA	NA	NA	NA	NA	bleO	NA	NA
CP035208.1	Colistin	conjugative	IncFII	mcr-3	gi|1770676214|gb|CP035208.1|	mcr-3	NA	NA	NA	NA	NA	NA	NA	NA	NA	NA	bleO	NA	NA
CP035213.1	Colistin	conjugative	IncFII	mcr-3	gi|1770681756|gb|CP035213.1|	mcr-3	NA	NA	NA	NA	NA	NA	NA	NA	NA	NA	bleO	NA	NA
CP046384.1	Colistin	conjugative	IncFIB	mcr-8	gi|1782093164|gb|CP046384.1|	mcr-8	NA	aph-family	sul2	blaTEM-family; blaCTX-M-family	NA	NA	NA	NA	NA	NA	NA	NA	NA
CP044369.1	Colistin	conjugative	IncFIA, IncFII	mcr-8	gi|1783157558|gb|CP044369.1|	mcr-8	NA	aph-family; aac-family	sul2; sul1; sul3	blaTEM-family	mph(A)	qacEdelta1; qacL	NA	NA	NA	catA1	NA	NA	NA
CP044391.1	Colistin	conjugative	IncFIA, IncFII	mcr-8	gi|1783161863|gb|CP044391.1|	mcr-8	NA	NA	NA	NA	NA	NA	NA	NA	NA	NA	NA	NA	NA
CP044395.1	Colistin	non-mobilizable	IncFIA, IncFII	mcr-8	gi|1783169728|gb|CP044395.1|	mcr-8	NA	NA	NA	NA	NA	NA	NA	NA	NA	NA	NA	NA	NA
CP058962.1	Colistin	non-mobilizable	IncFIA, IncFII	mcr-8	gi|1874496638|gb|CP058962.1|	mcr-8	NA	NA	NA	blaTEM-family; blaCTX-M-family	NA	NA	NA	NA	NA	NA	NA	NA	NA
CP044383.1	Colistin	conjugative	IncP1	mcr-3	gi|1783179348|gb|CP044383.1|	mcr-3	NA	NA	NA	NA	NA	NA	NA	NA	NA	NA	NA	NA	NA
CP073908.1	Colistin	conjugative	IncFIA, IncFII	mcr-8	gi|2034412880|gb|CP073908.1|	mcr-8	NA	NA	NA	NA	NA	NA	NA	NA	NA	NA	NA	NA	NA
CP024919.1	Colistin	conjugative	IncX4	mcr-1	gi|1373501822|gb|CP024919.1|	mcr-1	NA	NA	NA	NA	NA	NA	NA	NA	NA	NA	NA	NA	NA
CP046952.1	Colistin	conjugative	IncFIB	mcr-8	gi|1787226581|gb|CP046952.1|	mcr-8	NA	aph-family	sul2	blaTEM-family; blaCTX-M-family	NA	NA	NA	NA	NA	NA	NA	NA	NA
CP046942.1	Colistin	non-mobilizable	IncFIB	mcr-8	gi|1787231996|gb|CP046942.1|	mcr-8	NA	aph-family	sul2	blaTEM-family; blaCTX-M-family	NA	NA	NA	NA	NA	NA	NA	NA	NA
CP087672.1	Colistin	conjugative	IncFIA, IncFII	mcr-8	gi|2156448473|gb|CP087672.1|	mcr-8	tet(A)	NA	NA	NA	NA	NA	NA	NA	NA	floR	bleO	NA	NA
CP090619.1	Colistin	conjugative	IncFIA, IncFII	mcr-8	gi|2179111902|gb|CP090619.1|	mcr-8	NA	NA	NA	NA	NA	NA	NA	NA	NA	NA	NA	NA	NA
CP088125.1	Colistin	mobilizable	IncFIA, IncFII	mcr-8	gi|2207929667|gb|CP088125.1|	mcr-8	NA	NA	NA	NA	NA	NA	NA	NA	NA	NA	NA	NA	NA
CP088130.1	Colistin	conjugative	IncFIA, IncFII	mcr-8	gi|2207937579|gb|CP088130.1|	mcr-8	NA	NA	NA	NA	NA	NA	NA	NA	NA	NA	NA	NA	NA
CP079783.1	Colistin	non-mobilizable	IncFIA, IncFII	mcr-8	gi|2208599347|gb|CP079783.1|	mcr-8	NA	NA	NA	blaTEM-family; blaCTX-M-family	NA	NA	NA	NA	NA	NA	NA	NA	NA
JACYGH010000005.1	Colistin	conjugative	IncX4	mcr-1	gi|1931716760|ref|NZ_JACYGH010000005.1|	mcr-1	NA	NA	NA	blaTEM-family	NA	NA	NA	NA	NA	NA	NA	NA	NA
CP072908.1	Colistin	conjugative	IncI2	mcr-1	gi|2028531136|gb|CP072908.1|	mcr-1	NA	NA	NA	NA	NA	NA	NA	NA	NA	NA	NA	NA	NA
CP102079.1	Colistin	non-mobilizable	IncFIA, IncFII	mcr-8	gi|2282837863|gb|CP102079.1|	mcr-8	tet(A)	aad-family	sul1	NA	mph(A)	qacEdelta1	dfrA27	arr-3	NA	floR	NA	qnrB91	NA
CP102872.1	Colistin	non-mobilizable	IncFIA, IncFII	mcr-8	gi|2288671243|gb|CP102872.1|	mcr-8	NA	NA	NA	blaTEM-family; blaCTX-M-family	NA	NA	NA	NA	NA	NA	bleO	NA	NA
CP102880.1	Colistin	conjugative	IncFIA, IncFII	mcr-8	gi|2288687194|gb|CP102880.1|	mcr-8	NA	NA	NA	NA	NA	NA	NA	NA	NA	NA	NA	NA	NA
CP102886.1	Colistin	conjugative	IncFIA, IncFII	mcr-8	gi|2288692741|gb|CP102886.1|	mcr-8	NA	NA	NA	NA	NA	NA	NA	NA	NA	NA	NA	NA	NA
CP104197.1	Colistin	conjugative	IncFIA, IncFII	mcr-8	gi|2304472877|gb|CP104197.1|	mcr-8	NA	NA	NA	NA	NA	NA	NA	NA	NA	NA	NA	NA	NA
CP080449.1	Colistin	conjugative	IncX4	mcr-1	gi|2077335055|gb|CP080449.1|	mcr-1	NA	NA	NA	NA	NA	NA	NA	NA	NA	NA	NA	NA	NA
CP082794.1	Colistin	conjugative	IncX4	mcr-1	gi|2091509722|gb|CP082794.1|	mcr-1	NA	NA	NA	NA	NA	NA	NA	NA	NA	NA	NA	NA	NA
pK82-mcr-1	Colistin	conjugative	IncFIA, IncHI2, IncHI2A, IncN, IncR	mcr-1	pK82-mcr-1	mcr-1	NA	aph-family; aac-family; armA	sul2; sul1	blaCTX-M-family; blaDHA-family	mph(E); msr(E)	NA	NA	NA	fosA3	NA	NA	qnrB4	NA
CP034679.1	Colistin	conjugative	IncFIB, IncFII	mcr-8	gi|1546446633|gb|CP034679.1|	mcr-8	NA	NA	NA	NA	NA	NA	NA	NA	NA	NA	NA	NA	NA
CP084774.1	Colistin	conjugative	IncFIB, IncFII	mcr-10	gi|2118629878|gb|CP084774.1|	mcr-10	NA	NA	NA	NA	NA	NA	NA	NA	NA	NA	NA	NA	NA
CP088124.1	Colistin	non-mobilizable	IncFIB, IncFII	mcr-10	gi|2207929392|gb|CP088124.1|	mcr-10	tet(A)	NA	sul1	blaTEM-family	NA	NA	NA	NA	NA	floR	NA	qnrB52	NA
CP088129.1	Colistin	non-mobilizable	IncFIB, IncFII	mcr-10	gi|2207937405|gb|CP088129.1|	mcr-10	NA	NA	sul1	blaTEM-family	NA	NA	NA	NA	NA	floR	NA	qnrB52	NA
CP119184.1	Colistin	conjugative	IncFIB, IncHI1B	mcr-1	gi|2456081615|gb|CP119184.1|	mcr-1	NA	aph-family; aac-family; aad-family	NA	blaTEM-family	NA	qacEdelta1	dfrA12	NA	NA	floR	NA	NA	lnu(F)
CP044377.1	Colistin	conjugative	IncFIB, IncHI1B, IncN	mcr-1	gi|1783165036|gb|CP044377.1|	mcr-1	NA	aph-family; aad-family	sul3	blaTEM-family	NA	qacL	NA	NA	NA	cmlA1	NA	NA	NA
CP044386.1	Colistin	conjugative	IncFIB, IncHI1B, IncN	mcr-1	gi|1783188949|gb|CP044386.1|	mcr-1	NA	aph-family; aad-family	sul3	blaTEM	NA	NA	NA	NA	NA	cmlA1	NA	NA	NA
CM016896.1	Colistin	non-mobilizable	IncFII	mcr-3	gi|1690494573|gb|CM016896.1|	mcr-3	NA	NA	NA	NA	NA	NA	NA	NA	NA	NA	bleO	NA	NA
CP065953.1	Colistin	conjugative	IncFIB, IncHI1B, IncN	mcr-1	gi|2032403414|gb|CP065953.1|	mcr-1	tet(D)	aph-family; aac-family; aad-family	sul3	blaTEM-family	NA	qacL	NA	NA	NA	cmlA1	NA	NA	NA
CP071820.1	Colistin	conjugative	IncFIB, IncHI1B, IncN	mcr-3; mcr-2	gi|2047059707|gb|CP071820.1|	mcr-3; mcr-2	NA	aph-family	NA	blaCTX-M-family	mph(A)	NA	NA	NA	NA	NA	ble	qnrS1	NA
CM016898.1	Colistin	conjugative	IncFII	mcr-3	gi|1690494576|gb|CM016898.1|	mcr-3	NA	NA	NA	NA	NA	NA	NA	NA	NA	NA	bleO	NA	NA
CP083753.1	Colistin	conjugative	rep_cluster_1418	mcr-8	gi|2263985486|gb|CP083753.1|	mcr-8	NA	NA	NA	blaTEM-family; blaCTX-M-family	NA	NA	NA	NA	NA	NA	NA	qnrS1	NA
CP031883.1	Colistin	conjugative	IncFII, IncFII, IncQ1, IncR	mcr-8	gi|1468960166|gb|CP031883.1|	mcr-8	tet(A)	aph-family	sul2	blaTEM-family	NA	NA	NA	NA	NA	NA	NA	NA	NA
CP037964.1	Colistin	conjugative	IncFII, IncFII, IncQ1, IncR	mcr-8	gi|1597630762|gb|CP037964.1|	mcr-8	tet(A)	aph-family; aac-family; aad-family	sul2; sul1	blaTEM-family	mph(A)	qacEdelta1	dfrA27	arr-3	NA	NA	NA	NA	NA
CP076032.1	Colistin	conjugative	IncFII, IncQ1	mcr-8	gi|2047372873|gb|CP076032.1|	mcr-8	tet(A)	aph-family; aac-family; aad-family	sul2; sul1	blaTEM-family	mph(A)	qacEdelta1	dfrA27	arr-3	NA	floR; catA2	NA	qnrB6	NA
CP043936.1	Colistin	conjugative	IncFII, IncR	mcr-8	gi|1747823848|gb|CP043936.1|	mcr-8	NA	aph-family; aac-family; rmtB1	sul1	blaTEM-family; blaOXA-family	mph(A)	qacEdelta1	NA	arr-3	NA	catB3	NA	NA	NA
CP031850.1	Colistin	conjugative	IncHI2, IncHI2A	mcr-1	gi|1621565449|gb|CP031850.1|	mcr-1	NA	aph-family; aac-family; aad-family	sul2; sul3	blaCTX-M-family	mph(A)	qacL	NA	NA	fosA3	floR; cmlA1	NA	NA	NA
CP107047.1	Colistin	mobilizable	IncX4	mcr-1	gi|2318573358|gb|CP107047.1|	mcr-1	NA	NA	NA	NA	NA	NA	NA	NA	NA	NA	NA	NA	NA
CP084242.1	Tigecycline	conjugative	ColKP3, IncFIB, IncFII, IncX3	tet(X4)	gi|2208102625|gb|CP084242.1|	NA	tet(A); tet(X4)	aph-family; aad-family	sul2	blaOXA-family	NA	NA	NA	NA	NA	floR	NA	NA	lnu(F)
CP110124.1	Tigecycline	conjugative	IncX1	tet(X4)	gi|2324442735|gb|CP110124.1|	NA	tet(A); tet(X4)	aad-family	NA	NA	NA	NA	NA	NA	NA	floR	NA	NA	NA
CP110125.1	Tigecycline	conjugative	IncFIB	tmexC2D2-toprJ2	gi|2324442768|gb|CP110125.1|	NA	tmexC2D2-toprJ2	NA	NA	NA	NA	NA	NA	NA	NA	NA	NA	NA	NA
LC633285.1	Tigecycline	conjugative	IncC, IncX3	tmexC1D1-toprJ1; tet(X4)	gi|2043475445|dbj|LC633285.1|	NA	tmexC1D1-toprJ1; tet(X4)	aph-family; aac-family; aad-family	sul2	blaCTX-M-family; blaNDM-family; blaLAP-family	NA	NA	dfrA17	NA	NA	floR	ble	qnrS1	NA
CP072461.1	Tigecycline	mobilizable	IncFIA, IncFIA, IncFIB, IncHI1A, IncHI1B, IncN	tet(X4)	gi|2095914464|gb|CP072461.1|	NA	tet(A); tet(X4)	aph-family; aad-family	sul3	blaOXA-family	mef(B)	qacL	dfrA14	arr-2	NA	floR; cmlA1; cmlA5	NA	qnrS1	lnu(G)
CP095001.1	Tigecycline	conjugative	IncFIA, IncFII, IncU	tmexC2D2-toprJ2	gi|2221378081|gb|CP095001.1|	NA	tmexC2D2-toprJ2	NA	NA	blaKPC-family	NA	NA	NA	NA	NA	NA	NA	NA	NA
CP072517.1	Tigecycline	conjugative	IncFIA, IncHI1A, IncHI1B	tet(X4)	gi|2095919805|gb|CP072517.1|	NA	tet(X4)	aad-family	NA	blaTEM	NA	NA	NA	NA	NA	floR	NA	qnrS1	lnu(G)
CP072457.1	Tigecycline	conjugative	IncFIA, IncHI1A, IncHI1B	tet(X4)	gi|2103636757|gb|CP072457.1|	NA	tet(X4)	aad-family	NA	blaOXA-family	NA	NA	dfrA14	arr-2	NA	floR; cmlA5	NA	NA	lnu(G)
CP089511.1	Tigecycline	conjugative	IncFIA, IncHI1A, IncHI1B	tet(X4)	gi|2249054737|gb|CP089511.1|	NA	tet(X4)	aad-family	NA	NA	NA	NA	NA	NA	NA	floR	NA	NA	lnu(G)
pK82-tmexCD-toprJ	Tigecycline	conjugative	IncFIB, IncFII	tmexC1D1-toprJ1	pK82-tmexCD-oprj	NA	tmexC1D1-toprJ1	aph-family	NA	NA	NA	NA	NA	NA	NA	NA	NA	NA	NA
CP113215.1	Tigecycline	non-mobilizable	Undefined	tmexC1D1-toprJ1	gi|2381629143|gb|CP113215.1|	NA	tmexC1D1-toprJ1	aph-family; aac-family	NA	NA	NA	NA	NA	NA	NA	NA	NA	NA	NA
CP113169.1	Tigecycline	conjugative	IncFIB, IncHI1B	tmexC1D1-toprJ1	gi|2381563840|gb|CP113169.1|	NA	tet(A); tmexC1D1-toprJ1	aph-family; aac-family; aad-family; armA	sul1; sul3	blaDHA-family	mph(A); mph(E); msr(E)	qacEdelta1; qacL	dfrA27	arr-3	NA	floR; cmlA1	NA	qnrB4; qnrB91	NA
CP113174.1	Tigecycline	conjugative	IncFIB, IncHI1B	tmexC1D1-toprJ1	gi|2381572477|gb|CP113174.1|	NA	tmexC1D1-toprJ1	aph-family; aac-family; aad-family; armA	sul1; sul3	blaDHA-family	mph(E); msr(E)	qacL	NA	NA	NA	cmlA1	NA	qnrB4	NA
CP113179.1	Tigecycline	conjugative	IncFIB, IncHI1B	tmexC1D1-toprJ1; mcr-1	gi|2381588196|gb|CP113179.1|	NA	tmexC1D1-toprJ1	aph-family; aac-family; aad-family; armA	sul1; sul3	blaDHA-family	mph(E); msr(E)	qacL	NA	NA	NA	cmlA1	NA	qnrB4	NA
CP113186.1	Tigecycline	conjugative	IncFIB, IncHI1B	tmexC1D1-toprJ1	gi|2381590855|gb|CP113186.1|	NA	tmexC1D1-toprJ1	aph-family; aac-family; aad-family; armA	sul1; sul3	blaDHA-family	mph(E); msr(E)	qacL	NA	NA	NA	cmlA1	NA	qnrB4	NA
CP113200.1	Tigecycline	conjugative	IncFIB, IncHI1B	tmexC1D1-toprJ1	gi|2381605058|gb|CP113200.1|	NA	tmexC1D1-toprJ1	aph-family; aac-family; aad-family; armA	sul1; sul3	blaDHA-family	mph(E); msr(E)	qacL	NA	NA	NA	cmlA1	NA	qnrB4	NA
CP063149.1	Tigecycline	non-mobilizable	IncQ1	tmexC2D2-toprJ2	gi|1919333917|gb|CP063149.1|	NA	tmexC2D2-toprJ2	aph-family; aac-family; aad-family	sul2; sul1	blaTEM-family; blaNDM-family	mph(A)	qacEdelta1; qacE	dfrA27	arr-3	NA	NA	ble	qnrB6	NA
CP113166.1	Tigecycline	conjugative	IncFIB, IncHI1B	tmexC1D1-toprJ1	gi|2381613776|gb|CP113166.1|	NA	tet(A); tmexC1D1-toprJ1	aph-family; aad-family; armA; aac-family	sul1	blaDHA-family	mph(A); msr(E)	qacEdelta1	dfrA27	arr-3	NA	NA	NA	qnrB4; qnrB91	NA
CP063748.1	Tigecycline	conjugative	IncQ1	tmexC2D2-toprJ2	gi|1928678822|gb|CP063748.1|	NA	tmexC2D2-toprJ2	aph-family; aac-family; aad-family	sul2; sul1	blaTEM-family; blaNDM-family	mph(A)	qacEdelta1; qacE	dfrA27	arr-3	NA	NA	ble	qnrB6	NA
CP113221.1	Tigecycline	conjugative	IncFIB, IncHI1B	tmexC1D1-toprJ1	gi|2381629259|gb|CP113221.1|	NA	tmexC1D1-toprJ1; tmexD	aph-family; aac-family; aad-family; armA	sul1; sul3	blaDHA-family	mph(E); msr(E)	qacL	NA	NA	NA	cmlA1	NA	qnrB4	NA
CP113203.1	Tigecycline	conjugative	IncFIB, IncHI1B	tmexC1D1-toprJ1	gi|2381648753|gb|CP113203.1|	NA	tmexC1D1-toprJ1	aph-family; aac-family; aad-family; armA	sul1; sul3	blaDHA-family	mph(E); msr(E)	qacL	NA	NA	NA	cmlA1	NA	qnrB4	NA
CP075287.1	Tigecycline	conjugative	IncR	tmexC1D1-toprJ1	gi|2043781524|gb|CP075287.1|	NA	tet(A); tmexC1D1-toprJ1	aph-family; aac-family; aad-family; armA	sul1; sul3	blaDHA-family	mph(E); msr(E)	NA	NA	NA	NA	cmlA1	NA	qnrB4	NA
CP097191.1	Tigecycline	conjugative	IncFIB, IncHI1B	tmexC1D1-toprJ1	gi|2447271093|gb|CP097191.1|	NA	tmexC1D1-toprJ1	aph-family; aac-family; aad-family; armA	sul1; sul3	blaDHA-family	mph(E); msr(E)	qacL	NA	NA	NA	cmlA1	NA	qnrB4	NA
AP023338.1	Tigecycline	conjugative	IncFIB, IncHI1B	tmexC1D1-toprJ1	gi|1882675321|dbj|AP023338.1|	NA	tmexC1D1-toprJ1	aph-family; aac-family; aad-family; armA	sul1; sul3	blaDHA-family	mph(E); msr(E)	qacL	NA	NA	NA	cmlA1	NA	qnrB4	NA
CP063216.1	Tigecycline	mobilizable	IncFIB, IncHI1B	tmexC1D1-toprJ1	gi|1928027264|gb|CP063216.1|	NA	tmexC1D1-toprJ1	aph-family; armA	sul1	blaDHA-family	mph(A); msr(E)	qacEdelta1	dfrA25	NA	NA	NA	NA	qnrB4	NA
CP075886.1	Tigecycline	conjugative	IncU	tmexC2D2-toprJ2	gi|2047002325|gb|CP075886.1|	NA	tmexC2D2-toprJ2	aac-family; aad-family	sul1	blaTEM-family	mph(A)	qacEdelta1	dfrA27	arr-3	NA	NA	NA	qnrS1	NA
CP075883.1	Tigecycline	non-mobilizable	IncU	tmexC2D2-toprJ2	gi|2047008490|gb|CP075883.1|	NA	tmexC2D2-toprJ2	aac-family	sul1	blaTEM-family; blaNDM-family	mph(A)	qacEdelta1	dfrB4	NA	NA	NA	ble	qnrS1	NA
CP075257.1	Tigecycline	conjugative	IncFIB, IncHI1B	tmexC1D1-toprJ1	gi|2043775801|gb|CP075257.1|	NA	tmexC1D1-toprJ1	aph-family; aac-family; armA	sul1; sul3	blaDHA-family	mph(E); msr(E)	qacL	NA	NA	NA	NA	NA	qnrB4	NA
CP077430.1	Tigecycline	conjugative	IncFII	tet(X4)	gi|2058673410|gb|CP077430.1|	NA	tet(X4)	NA	NA	NA	NA	NA	NA	NA	NA	NA	NA	NA	NA
CP078148.1	Tigecycline	conjugative	IncU	tmexC2D2-toprJ2	gi|2067486988|gb|CP078148.1|	NA	tmexC2D2-toprJ2	aac-family; aad-family	sul1	blaOXA-family; blaNDM-family	mph(E); msr(E)	qacEdelta1	dfrA27	arr-3	NA	catB3; catA2	ble	qnrS1	NA
CP075455.1	Tigecycline	conjugative	IncFIB, IncHI1B	tmexC1D1-toprJ1	gi|2044496224|gb|CP075455.1|	NA	tmexC1D1-toprJ1	aph-family; aac-family	sul1	blaTEM-family; blaDHA-family	mph(E); msr(E)	NA	NA	NA	NA	NA	NA	qnrB4	NA
CP075551.1	Tigecycline	conjugative	IncFIB, IncHI1B	tmexC1D1-toprJ1	gi|2045495763|gb|CP075551.1|	NA	tmexC1D1-toprJ1	aph-family; aac-family	sul1	blaTEM-family; blaDHA-family	mph(E); msr(E)	NA	NA	NA	NA	NA	NA	qnrB4	NA
CP083446.1	Tigecycline	conjugative	IncU	tmexC1D1-toprJ1	gi|2096913373|gb|CP083446.1|	NA	tet(A); tmexC1D1-toprJ1	aph-family; aad-family; aac-family	sul1	blaTEM-family; blaOXA-family; blaPER-family; blaSFO-family; blaIMP-family	mph(A)	qacEdelta1; qacG2	dfrA1	arr-3	NA	catB3	NA	qnrS1	NA
CP075559.1	Tigecycline	mobilizable	IncFIB, IncHI1B	tmexC1D1-toprJ1	gi|2045501210|gb|CP075559.1|	NA	tmexC1D1-toprJ1	aph-family; aac-family; ant-family	NA	blaTEM-family	mph(E); msr(E)	qacL	NA	NA	NA	NA	NA	NA	NA
AP025164.1	Tigecycline	non-mobilizable	IncU	tmexC2D2-toprJ2	gi|2104788745|dbj|AP025164.1|	NA	tmexC2D2-toprJ2	aac-family; aad-family; armA	sul1	blaNDM-family; blaSFO-family	mph(A); mph(E); msr(E)	qacEdelta1	dfrA27; dfrA12	arr-3	fosA3	NA	ble	qnrS1	NA
AP025165.1	Tigecycline	conjugative	IncU	tmexC2D2-toprJ2	gi|2104789161|dbj|AP025165.1|	NA	tmexC2D2-toprJ2	aac-family; aad-family; armA	sul1	blaNDM-family; blaSFO-family	mph(A); mph(E); msr(E)	qacEdelta1	dfrA27; dfrA12	arr-3	fosA3	NA	ble	qnrB6; qnrS1	NA
AP025166.1	Tigecycline	conjugative	IncU	tmexC2D2-toprJ2	gi|2104789583|dbj|AP025166.1|	NA	tmexC2D2-toprJ2	aac-family; aad-family; armA	sul1	blaNDM-family; blaSFO-family	mph(A); mph(E); msr(E)	qacEdelta1	dfrA27; dfrA12	arr-3	fosA3	NA	ble	qnrB6; qnrS1	NA
AP025167.1	Tigecycline	conjugative	IncU	tmexC2D2-toprJ2	gi|2104790003|dbj|AP025167.1|	NA	tmexC2D2-toprJ2	aac-family; aad-family; armA	sul1	blaNDM-family; blaSFO-family	mph(A); mph(E); msr(E)	qacEdelta1	dfrA27; dfrA1	arr-3	fosA3	NA	ble	qnrB6; qnrS1	NA
AP025168.1	Tigecycline	conjugative	IncFII	tmexC1D1-toprJ1	gi|2104790412|dbj|AP025168.1|	NA	tet(A); tmexC1D1-toprJ1	NA	sul1	NA	NA	qacEdelta1	dfrA1	NA	NA	NA	NA	qnrS1	NA
CP084987.1	Tigecycline	conjugative	IncQ1	tmexC2D2-toprJ2	gi|2119239879|gb|CP084987.1|	NA	tmexC2D2-toprJ2	aph-family; aac-family; aad-family	sul2; sul1	blaTEM-family; blaNDM-family	mph(A)	qacEdelta1; qacE	dfrA27	arr-3	NA	NA	ble	NA	NA
CP076031.1	Tigecycline	conjugative	IncFIB, IncHI1B	tmexC1D1-toprJ1	gi|2047372584|gb|CP076031.1|	NA	tmexC1D1-toprJ1	aph-family; aac-family; aad-family; armA	sul1; sul3	blaDHA-family	mph(E); msr(E)	qacL	NA	NA	NA	cmlA1	NA	qnrB4	NA
CP087670.1	Tigecycline	conjugative	IncFIB, IncHI1B	tmexC1D1-toprJ1	gi|2156448471|gb|CP087670.1|	NA	tmexC1D1-toprJ1	aph-family; aac-family; aad-family; armA	sul1; sul3	blaDHA-family	mph(E); msr(E)	qacL	NA	NA	NA	cmlA1	NA	qnrB4	NA
CP079784.1	Tigecycline	conjugative	IncFIB, IncHI1B	tmexC1D1-toprJ1	gi|2208599505|gb|CP079784.1|	NA	tmexC1D1-toprJ1	aph-family; aac-family; aad-family; armA	sul1; sul3	blaDHA-family	mph(E); msr(E)	qacL	NA	NA	NA	cmlA1	NA	qnrB4	NA
CP096261.1	Tigecycline	conjugative	IncFIB, IncHI1B	tmexC1D1-toprJ1	gi|2232777603|gb|CP096261.1|	NA	tmexC1D1-toprJ1	aph-family; aac-family; aad-family; armA	sul1; sul3	blaDHA-family	mph(E); msr(E)	qacL	NA	NA	NA	cmlA1	NA	qnrB4	NA
CP102078.1	Tigecycline	conjugative	IncFIB, IncHI1B, IncR	tmexC1D1-toprJ1	gi|2282837577|gb|CP102078.1|	NA	tmexC1D1-toprJ1	aph-family; aac-family; aad-family	sul3	blaCTX-M-family	mph(E); msr(E)	qacL	NA	NA	fosA3	cmlA1	NA	NA	NA
CP113193.1	Tigecycline	conjugative	IncFIB, IncHI1B, IncR, IncX1	tmexC1D1-toprJ1	gi|2381622034|gb|CP113193.1|	NA	tet(A); tmexC1D1-toprJ1	aph-family; aac-family; aad-family; rmtB1; armA	sul2; sul1; sul3	blaTEM-family; blaDHA-family	mph(A); mph(E); msr(E)	qacEdelta1; qacL	dfrA12	NA	fosA3	floR; cmlA1	NA	qnrB4	NA
CP094281.1	Tigecycline	conjugative	IncU	tmexC2D2-toprJ2	gi|2214152568|gb|CP094281.1|	NA	tmexC2D2-toprJ2	aac-family; aad-family	sul1	blaTEM-family; blaDHA-family; blaIMP-family	mph(A)	qacEdelta1	dfrA27	arr-3	NA	NA	NA	qnrB4	NA
CP063148.1	Tigecycline	conjugative	IncFII, IncU, rep_cluster_1418	tmexC2D2-toprJ2	gi|1919333724|gb|CP063148.1|	NA	tmexC2D2-toprJ2	NA	NA	blaKPC-family	NA	NA	NA	NA	NA	NA	NA	NA	NA
CP096266.1	Tigecycline	conjugative	IncFII, IncU, rep_cluster_1418	tmexC2D2-toprJ2	gi|2232783256|gb|CP096266.1|	NA	tmexC2D2-toprJ2	NA	NA	blaKPC-family	NA	NA	NA	NA	NA	NA	NA	NA	NA
CP109615.1	Tigecycline	non-mobilizable	IncFII, IncU, rep_cluster_1418	tmexC2D2-toprJ2	gi|2320860813|gb|CP109615.1|	NA	tmexC2D2-toprJ2	NA	NA	blaKPC-family	NA	NA	NA	NA	NA	NA	NA	NA	NA
CP081829.1	Tigecycline	conjugative	IncX3	tmexC2D2-toprJ2	gi|2239103830|gb|CP081829.1|	NA	tmexC2D2-toprJ2	aad-family	sul1	blaNDM-family; blaSHV-family	mph(A)	qacEdelta1	dfrA27	NA	NA	NA	ble	qnrB4	NA
CP091847.1	Tigecycline	conjugative	IncU, rep_cluster_1254	tmexC2D2-toprJ2	gi|2190687454|gb|CP091847.1|	NA	tmexC2D2-toprJ2	aad-family; armA	sul1	blaDHA-family; blaNDM-family; blaSHV-family	mph(A); mph(E); msr(E)	qacEdelta1	dfrA1	NA	fosA3	NA	ble	qnrB4; qnrB52	NA
CP091986.1	Tigecycline	non-mobilizable	IncU, rep_cluster_1254	tmexC2D2-toprJ2	gi|2193484450|gb|CP091986.1|	NA	tmexC2D2-toprJ2	aad-family; armA	sul1	blaDHA-family; blaNDM-family; blaSHV-family	mph(A); mph(E); msr(E)	qacEdelta1	dfrA1	NA	fosA3	NA	ble	qnrB4; qnrB52	NA
CP092653.1	Tigecycline	conjugative	IncU, rep_cluster_1254	tmexC2D2-toprJ2	gi|2202779520|gb|CP092653.1|	NA	tmexC2D2-toprJ2	aad-family; armA	sul1	blaDHA-family; blaNDM-family; blaSHV-family	mph(A); mph(E); msr(E)	qacEdelta1	dfrA1	NA	fosA3	NA	ble	qnrB4; qnrB52	NA
CP109771.1	Tigecycline	non-mobilizable	IncFII	tet(X4)	gi|2323163789|gb|CP109771.1|	NA	tet(X4)	NA	NA	NA	NA	NA	NA	NA	NA	NA	NA	NA	NA
